# Supplementary material for: Processing α-Chitin into Stable Composite Materials for Heavy Metal Adsorption
Source: Int J Mol Sci. 2025 Mar 28;26(7):3149. doi: 10.3390/ijms26073149 (PMC11988694; doi:10.3390/ijms26073149)
Supplement: Supplementary file 1 [file ijms-26-03149-s001.zip]

Archive with 1 entries (1 files):
- ijms-3548729-supplementary.pdf
